# Supplementary material for: A high-quality chromosomal genome assembly of Diospyros oleifera Cheng
Source: Gigascience. 2020 Jan 16;9(1):giz164. doi: 10.1093/gigascience/giz164 (PMC6964648; doi:10.1093/gigascience/giz164)
Supplement: giz164_Supplemental_Figures_and_Tables [file giz164_supplemental_figures_and_tables.zip]

Archive with 7 entries (7 files):
- Fig. S1.png
- Fig. S2.png
- Fig. S3.png
- Fig. S4.png
- Fig. S5.png
- Fig. S6.png
- Supplementary Tables.xlsx
