# Supplementary material for: A high-quality chromosomal genome assembly of Diospyros oleifera Cheng
Source: Gigascience. 2020 Jan 16;9(1):giz164. doi: 10.1093/gigascience/giz164 (PMC6964648; doi:10.1093/gigascience/giz164)
Supplement: giz164_Supplemental_Figures_and_Tables [file giz164_supplemental_figures_and_tables.zip › Supplementary Tables.xlsx]

## Sheet: Table S1
Table S1 The sequencing data size by various sequencing platform
Pair-end libraries	Insert size（bp）	Total data (G)	Read length (bp)	Sequence coverage (X)
Illumina reads	250	35.98	150	41.43
	350	53.73		61.87
	450	14.31		16.48
	2k	48.17		55.47
	5k	31.76		36.57
	10k	38.74		44.61
	15k	11.26		12.97
10X Genomics	-	109.88	150	126.53
Pacbio	40k	99.76	150	114.88
Total	-	443.59	-	510.81

## Sheet: Table S2
Table S2 Estimation of D.oleifera genome size by K-mer analysis
K-mer	K-mer number	K-mer Depth	Genome Size（Mbp）	Revised Genome Size (Mbp)	Heterozygous Ratio(%)	Repeat(%)
17	44543512984	50	890.87	868.41	1.08	60.09

## Sheet: Table S3
Table S3 Chromosomes length using HiC reads
Chr_id	number	Length
chr1	25	61449795
chr2	17	47804083
chr3	25	53100265
chr4	33	54541050
chr5	12	47094786
chr6	20	44710632
chr7	21	42526349
chr8	23	43422649
chr9	29	53381552
chr10	19	45197112
chr11	26	41607008
chr12	13	42844322
chr13	26	58118108
chr14	26	40207886
chr15	17	45442152
total	332	721,447,749(88.81%)

## Sheet: Table S4
Table S4 Mapping rate of reads to D.oleifera genome assembly
Reads	Mapping rate (%)	Percentage
		98.19
Genome	Average sequencing depth	108.86
	Coverage (%)	99.02
	Coverage at least 4X (%)	98.58
	Coverage at least 10X (%)	98.21
	Coverage at least 20X (%)	97.74

## Sheet: Table S5
Table S5 CEGMA assessment of D.oleifera genome
species	complete		complete + partial
	# Prots	%completeness	# Prots	%completeness
D.oleifera	215	86.69	232	93.55
#Prots : the number of core gene

## Sheet: Table S6
Table S6 BUSCO notation assessment of D.oleifera genome
Species	BUSCO notation assessment results
D.oleifera	C: 89.4%[D: 8.6 %]，F: 4.0%，M:6.6%，n:1440

## Sheet: Table S7
Table S7 Gene annotation of D.oleifera genome via three methods
Method	Gene set	Number	Average transcript length(bp)	Average CDS length(bp)	Average exons per gene	Average exon length(bp)	Average intron length(bp)
De novo	Augustus	40622	5211.55	943.69	3.76	251.26	1548.69
	GlimmerHMM	79952	267822	984.95	5.26	187.23	62628.9
	SNAP	83029	6499.51	554.89	3.11	178.43	2817.63
	Geneid	82410	2109.9	560.36	2.73	205.5	897.36
	Genscan	54764	9066.72	925.74	5.03	184.06	2020.33
Homolog	Actinidia chinensis	53571	2860.8	737.11	2.41	305.27	1501.24
	Arabidopsis thaliana	41064	3135.69	838.59	2.91	288.35	1203.8
	Camellia sinensis	17857	5030.88	1282.29	3.63	353.1	1424.5
	Daucus carota	19497	4549.57	1421.8	3.85	369.01	1096.31
	Primula veris	22892	4643.68	931.63	3.65	255.12	1399.85
	Rhododendron delavayi	32588	3291.49	1191.1	3.09	385.86	1006.48
	Solanum lycopersicum	34666	3360.47	1086.71	3.12	348.46	1073.23
RNAseq	PASA	99230	5750.29	825.97	3.89	212.33	1703.88
	Cufflinks	76536	14957	2314.88	6.7	345.65	2219.06
EVM		44212	5771.86	897.59	3.85	232.97	1708.55
Pasa-update		43917	5751.19	898.96	3.82	235.38	1721.15
Final set		30530	7105.4	1080.74	4.62	234.16	1667.39

## Sheet: Table S8
Table S8 D.oleifera genome gene annotation statistics used different databases
Database		Annotated Num	Annotated Percent(%)
NR		28098	92.0341
Swiss-Prot		22135	72.5025
KEGG		21739	71.2054
InterPro	All	25695	84.1631
	Pfam	22172	72.6236
	GO	20826	68.2149
Annotated		28580	93.6128
Total		30530	-

## Sheet: Table S9
Table S9 D.oleifera genome ncRNA annotation statistics used different databases
Type		Copy(w*)	Average length(bp)	Total length(bp)	% of genome
miRNA		564	114.69	64684	0.007963
tRNA		507	74.83	37938	0.00467
rRNA	rRNA	2207	161.4	356210	0.043851
	18S	156	774.97	120895	0.014883
	28S	212	142.91	30296	0.00373
	5.8S	64	154.23	9871	0.001215
	5S	1775	109.94	195148	0.024023
snRNA	snRNA	803	111.54	89566	0.011026
	CD-box	637	104.41	66511	0.008188
	HACA-box	45	133.98	6029	0.000742
	splicing	119	140.06	16667	0.002052

## Sheet: Table S10
Table S10 Genes involved in taninssythnase genes and deastringency process in D. oleifera
pathway	GeneID	Dol gene num
chorismic acid athway	DAHPS	4
	DHQS	1
	SDH	5
	SK	3
	EPSPS	1
	CS	2
phenylpropane metabolic pathway	PAL	5
	C4H	2
	4CL	6
Flavonoid-anthocyanin pathway	CHS	11
	CHI	2
	F3'5'H	8
	F3'H	4
	F3H	1
	DFR	2
	ANS	2
	FLS	4
	OMT	7
	SGT	1
	STS	11
	UF3GT	2
	UFGT	4
proanthocyanidin specific pathway	LAC	18
	LAR	1
	ANR	2
transport protein	GST	1
	AHA10(ATPase)	12
	MATE	5
deastringency	ADH	10
	ALDH	19
	PDC	5
	PK	10
TFs	MYB	129
	MYC	116
	WRKY	78
	WD40	53
	WIP-ZF	4

[truncated: 2 more sheets: Table S11, Table S12]
